# Supplementary material for: Insights into the State of the Art of Urogenital Schistosomiasis with a Focus on Infertility
Source: Trop Med Infect Dis. 2024 Aug 10;9(8):177. doi: 10.3390/tropicalmed9080177 (PMC11360082; doi:10.3390/tropicalmed9080177)
Supplement: Supplementary file 1 [file tropicalmed-09-00177-s001.zip]

Archive with 1 entries (1 files):
- tropicalmed-3012065-supplementary.pdf
